# Supplementary material for: Engineered Escherichia coli Nissle 1917 with urate oxidase and an oxygen-recycling system for hyperuricemia treatment
Source: Gut Microbes. 2022 May 1;14(1):2070391. doi: 10.1080/19490976.2022.2070391 (PMC9067508; doi:10.1080/19490976.2022.2070391)
Supplement: Supplemental Material [file KGMI_A_2070391_SM8590.zip]

Archive with 3 entries (2 files):
- 11/Supplementary Dataset 1.zip
- 11/Supplementary file - figures & tables.docx
- 11/
